# Supplementary material for: Lipid Nanoparticle-Encapsulated TALEN-Encoding mRNA Inactivates Hepatitis B Virus Replication in Cultured Cells and Transgenic Mice
Source: Viruses. 2025 Aug 7;17(8):1090. doi: 10.3390/v17081090 (PMC12390527; doi:10.3390/v17081090)
Supplement: Supplementary file 1 [file viruses-17-01090-s001.zip]

Archive with 1 entries (1 files):
- viruses-3742422-supplementary.pdf
